# Supplementary material for: High miR-511-3p Expression as a Potential Predictor of a Poor Nutritional Status in Head and Neck Cancer Patients Subjected to Intensity-Modulated Radiation Therapy
Source: J Clin Med. 2022 Feb 2;11(3):805. doi: 10.3390/jcm11030805 (PMC8836435; doi:10.3390/jcm11030805)
Supplement: Supplementary file 1 [file jcm-11-00805-s001.zip]

Archive with 1 entries (1 files):
- jcm-1478720-supplementary.pdf
